# Supplementary material for: Integrated post-genomic cell wall analysis reveals floating biofilm formation associated with high expression of flocculins in the pathogen Pichia kudriavzevii
Source: PLoS Pathog. 2023 May 17;19(5):e1011158. doi: 10.1371/journal.ppat.1011158 (PMC10228781; doi:10.1371/journal.ppat.1011158)
Supplement: S1 Table — (XLSX) [file ppat.1011158.s003.xlsx]

## Sheet: S1. Cell wall synthesis
S1 Table. Proteins involved in cell wall synthesis of Pichia kudriavzevii.
S. cerevisiae homologs	C. albicans homologs	Description or function1	P. kudriavzevii Refseq2 (Proposed name)	Protein size (aa)	E value	Identities (%)	Comment
β-1,3-glucan synthesis and processing
β-1,3-glucan synthesis
Fks1, Gsc2/Fks2, Fks3	Gsc1, Gsl1-2	Fks family. β-1,3-glucan synthases (GT48)	XP_029323876 (Fks1)	1885	0.0	1355/1810 (75%)
			XP_029320717 (Fks2)	125	5e-17	34/50 (68%)	Internal fragment
			XP_029321079 (Fks3)	1810	0.0	892/1785 (50%)
Rho1-5, Cdc42	Rho1-3, Crl1, Rac1, Cdc42	Rho1 family. Putative Rho-related GTPases	XP_029323115 (Rho1)	197	3e-111	145/176 (82%)
			XP_029320648 (Rho2)	200	4e-89	126/194 (65%)
			XP_029320440 (Rho3)	214	7e-103	142/204 (70%)
			XP_029322420 (Rho4)	269	4e-48	81/201 (40%)
			XP_029322562 (Rho5)	264	3e-68	112/222 (50%)
			XP_029319110 (Cdc42)	195	1e-116	152/190 (80%)
Smi1/Knr4	Smi1, Smi1b	Putative regulatory component of β-1,3-glucan synthesis	XP_029320848 (Smi1)	616	6e-46	102/275 (37%)
			XP_029322550 (Smi11)	397	5e-47	121/413 (29%)
β-1,3-glucan processing
Gas1-5	Phr1-3, Pga4-5	Gas family. β-1,3-glucanosyltransglycosylases (GH72) involved in connecting the emerging β-1,3-glucan chains to the existing β-glucan network	XP_029321081 (Gas1)	639	0.0	306/557 (55%)	GPI; Probably starts at Met98 as in OUT20988 (strain Ckrusei653). Matsushika et al. 2016
			XP_029321080 (Gas11)	539	0.0	288/481 (60%)	GPI
			XP_029321971 (Gas5)	473	9e-154	221/392 (56%)	GPI
			XP_029322645 (Gas3)	518	2e-138	199/394 (51%)	GPI
			XP_029322611 (Gas4)	354	1e-108	164/321 (51%)	No SP and GPI, possible due to annotation or sequencing errors
Crh1, Utr2/Crh2, Crr1	Crh11-12, Utr2	Crh family. Transglycosylases (GH16) involved in crosslinking of β-glucan and chitin	XP_029322697 (Crh1)	497	1e-111	192/327 (59%)	GPI
			XP_029320655 (Utr2)	521	8e-103	152/339 (45%)	No GPI, possible because of erroneous reading frame stop
Scw4, Scw10-11, Bgl2	MP65, Scw4, Scw11, Bgl2, C4_01220C_A	Bgl2 family. Putative β-1,3-transglucosylases (GH17) involved in connecting β-1,3-glucan chains to the existing β-glucan network through β-1,6-linkages	XP_029321946 (Scw4)	394	1e-118	187/399 (47%)	Predicted ASL proteins
			XP_029319511 (Scw10)	380	2e-75	116/248 (47%)
			XP_029320357 (Scw11)	670	1e-112	159/270 (59%)
			XP_029320906 (Bgl2)	309	9e-131	174/285 (61%)
Acf2 /Eng2, Dse4/Eng1	Acf2 /Eng2, Eng1	Endoglucanase (GH81)	XP_029321055 (Eng2)	771	0.0	332/792 (42%)
Exg1, Exg2, Spr1	Xog1/Exg1, Exg2, Spr1	Putative exo-β-1,3-glucanase family (GH5)	XP_029322244 (Exg1)	428	1e-138	221/442 (50%)
			XP_029320861 (Exg11)	516	9e-114	177/413 (43%)
Sun4, Sim1, Nca3, Uth1	Sun41, Sim1/Sun42	Sun family, putative β-glucosidase activity, involved in septation (GH132)	XP_029322839 (Sun4)	400	1e-153	248/423 (59%)	Predicted ASL protein
			XP_029319821 (Nca3)	378	6e-120	166/258 (64%)	Dubious GPI prediction
Chitin synthesis and processing
Leloir pathway, UDP-N-acetylglucosamine synthesis
Gfa1	Gfa1	Glutamine-fructose-6-phosphate transaminase	XP_029323651 (Gfa1)	716	0.0	434/722 (60%)
Gna1	Gna1	Glucosamine-phosphate N-acetyltransferase	XP_029320995 (Gna1)	153	5e-30	59/139 (42%)
Pcm1	Agm1	Phosphoacetylglucosamine mutase	XP_029319008 (Pcm1)	533	6e-155	260/557 (47%)
Qri1	Uap1	UDP-N-acetylglucosamine pyrophosphorylase	XP_029320030 (Qri1)	480	5e-163	249/482 (52%)
Chitin synthases and regulators
Chs1-3	Chs1-3, Chs8	Chitin synthases (GT2)	XP_029322760 (Chs1)	1021	0.0	392/764 (51%)
			XP_029319259 (Chs11)	1091	0.0	350/812 (43%)
			XP_029320584 (Chs2)	1029	0.0	421/829 (51%)
			XP_029318962 (Chs3)	1193	0.0	590/1011 (58%)
Skt5/Chs4, Shc1	Chs4	Activator of Chs3	XP_029320008 (Chs4)	676	2e-92	183/459 (40%)
Chs5	Chs5	Component of exomer complex, involved in Chs3 localization	XP_029322201 (Chs5)	601	1e-97	141/272 (52%)
Bch1-2, Chs6, Bud7	Chs6, Bud7	ChAPs family, part of exomer complex involved in Chs3 localization	XP_029321968 (Bch2)	750	3e-47	184/710 (26%)
	Chs6, Bud7		XP_029321434 (Bud7)	765	8e-28	146/683 (21%)
Chs7	Chs7	Regulation of Chs3 export from the ER	XP_029322230 (Chs7)	310	1e-83	128/300 (43%)
Chitin degradation	Chitin degradation
Cts1	Cht1-3	Endochitinase (GH18); orthologs are required for cell separation	XP_029321235 (Cts1)	537	1e-151	265/546 (49%)
Cts2	Cht4	Chitinase (GH18); orthologs are sporulation-specific	XP_029323714 (Cts2)	511	9e-46	131/457 (29%)	GPI
Cda1-2	Cda2	Chitin deacetylase (CE4)	XP_029321783 (Cda2)	318	2e-120	154/269 (57%)
Proteins with putative roles in β-1,6-glucan synthesis or CWP incorporation
Kre5	Kre5	UDP-Glc:glycoprotein glucosyltransferase (GT24)	XP_029323702 (Kre5)	1426	3e-17	66/220 (30%)
Kre6, Skn1	Kre6, Skn1-2, Kre62	Glucosyl hydrolase required for β-1,6-glucan biosynthesis (GH16)	XP_029320345 (Kre6)	713	0.0	383/587 (65%)
Kre9, Knh1	Kre9	Glycoprotein involved in cell wall β-glucan assembly	XP_029322951 (Kre9)	277	4e-55	102/266 (38%)
Dfg5, Dcw1	Dfg5, Dcw1	Dfg5 family. Endo-mannanases (GH76) involved in GPI anchor processing	XP_029321048 (Dfg5)	452	0.0	253/449 (56%)	GPI
			XP_029320092 (Dcw1)	449	2e-170	239/448 (53%)	GPI
			XP_029321049 (Dfg51)	525	2e-98	173/393 (44%)	GPI
Ecm33, Pst1, Sps2, Sps22	Ecm33, Ecm331, C1_13290W_A	Ecm33 family. Unresolved function (GH NC), possible role in CWP incorporation	XP_029320569 (Ecm33)	436	1e-81	140/335 (42%)	GPI
			XP_029320058 (Sps2)	431	3e-71	148/423 (35%)	GPI
Cell wall integrity signaling
Slg1/Wsc1, Wsc2-3	Wsc1-2, Wsc4	Putative sensor-transducers of the stress-activated PKC1-MPK1 kinase pathway	XP_029318988 (Wsc1)	390	4e-14	42/105 (40%)
Wsc3			XP_029322353 (Wsc3)	446	9e-19	42/109 (39%)
Pkc1	Pkc1	Protein kinase C	XP_029320652 (Pkc1)	1103	9e-179	270/557 (48%)
Bck1	Bck1	MAPKKK in the protein kinase C pathway	XP_029321788 (Bck1)	1691	1e-117	209/438 (48%)
Mkk1-2	Mkk2	MAPKK in the protein kinase C pathway	XP_029322040 (Mkk2)	496	9e-132	183/309 (59%)
Slt2	Mkc1	Serine/threonine MAP kinase	XP_029321248 (Slt2)	510	0.0	251/366 (69%)
Rlm1, Smp1, Mcm1	Rlm1, Mcm1	MADS-box transcription factors	XP_029322660 (Rlm1)	738	2e-30	57/106 (54%)
			XP_029323375 (Mcm1)	278	3e-50	73/98 (74%)
Cell wall proteins	Cell wall proteins
Adhesins	Adhesins
Flo1, 5, 9, 10		Lectin-like protein involved in flocculation; binds mannose chains on the surface of other cells	XP_029321299 (Flo9)	1689	4e-09	75/279 (27%)	GPI. Probably starts at Met17
			XP_029321005 (Flo90)	1179	2e-08	32/87 (37%)	GPI. N-term part in XP_029321006. Complete ORF in OUT21057 (Strain Ckrusei653)
			XP_029320844 (Flo91)	1299	3e-12	47/146 (32%)	GPI. N-terminal part missing probably due to frameshift. Complete ORF in OUT21589 (Strain Ckrusei653)
			XP_029323952 (Flo92)	1983	0.0002	29/100 (29%)	GPI. Missing N-term. part, probably due to misannotated intron
			XP_029322636 (Flo10)	542	5e-11	36/118 (31%)	Probably N-terminal fragment
Flo11		Cell surface glycoprotein (flocculin); required for pseudohyphal and invasive growth	XP_029322875 (Flo11)	343	3e-12	55/170 (32%)	Probably N-terminal fragment
			XP_029321007 (Flo110)	465	0.079	25/44 (57%)	GPI. N-terminal fragment; missing C-term. part probably due to frameshift
			XP_029322143 (Flo111)	2111			GPI. Structural but no Blast similarity
Ccw12	Hwp1-2,Ywp1, Rbt1, Eap1, Pga6, Pga18, Pga38, Pga59, Pga62	Ywp1/Hwp family possibly involved in adhesion and biofilm formation	XP_029319891 (Alp1)	399	6e-14	60/118 (51%)	GPI
			XP_029319890 (Alp2)	437	2e-05	47/113 (42%)	GPI
			XP_029323142 (Alp3)	583	6e-05	21/45 (47%)	GPI. Probably starts at Met57
Hydrolytic enzymes
Yps1, Yps3, Yps5-7, Mkc7/Yps2, Pep4	Sap1-10, Sap98, Sap99, Apr1/Pep4	Aspartyl proteases	XP_029323637 (Sap9)	562	6e-67	170/497 (34%)	GPI
			XP_029323633 (Sap90)	678	5e-56	144/458 (31%)	GPI
			XP_029323668 (Sap91)	578	2e-28	125/463 (27%)	GPI
			XP_029323669 (Sap92)	652	3e-21	89/306 (29%)
			XP_029321306 (Sap93)	722	9e-09	68/300 (23%)	GPI
			XP_029323634 (Sap10)	446	1e-33	111/388 (29%)	GPI
			XP_029323653 (Sap100)	820	1e-15	70/245 (29%)
			XP_029322795 (Apr1)	406	0.0	275/385 (71%)
			XP_029321721 (Apr10)	476	1e-21	83/329 (25%)	GPI
			XP_029321417 (Sap3)	378	2.0e-06	80/359 (22%)
Plb1-3	Plb1-5	Phospholipase B (lysophospholipase)	XP_029323704 (Plb1)	677	0.0	304/663 (46%)	GPI
scPlb3			XP_029323013 (Plb3)	653	2e-81	196/571 (34%)	No GPI, possibly due to annotation or sequence error
Other ASL cell wall proteins
Pir1, Hsp150/Pir2, Pir3, Cis3/Pir4, Pir5	Pir1, Pir32	Pir family. Possible role in β-1,3-glucan crosslinking. Contain SP, Pir repeats, and 4C-domain	XP_029320968 (Pir1)	382	1e-122	214/362 (59%)	7 Pir repeats; probably starts at Met37
			XP_029320685 (Pir2)	493	9e-96	217/350 (62%)	13 Pir repeats
			XP_029322072 (Pir3)	322	4e-104	174/336 (52%)	6 Pir repeats
			XP_029323937 (Pir4)	347	3e-46	67/99 (68%)	2 Pir repeats
			XP_029320780 (Pir5)	275			2 Pir repeats
Tos1	Tos1	Unknown function	XP_029322853 (Tos1)	451	3e-168	245/444 (55%)
Glycosylation of cell wall proteins
O-glycosylation
Pmt1-7	Pmt1-2, Pmt4-5, Pmt6/Pmt3	Pmt family. Protein-O-mannosyltransferases (GT39)	XP_029323592 (Pmt1)	784	0.0	377/728 (52%)
			XP_029319977 (Pmt2)	768	0.0	435/729 (60%)
			XP_029321163 (Pmt3)	855	0.0	302/714 (42%)
			XP_029321070 (Pmt4)	739	0.0	385/699 (55%)
			XP_029323517 (Pmt5)	738	1e-61	205/741 (28%)
N-glycosylation
Och1, Hoc1	Och1, Hoc1	α-1,6-Mannosyltransferases (GT32). Initiate N-glycan outer chain branch addition	XP_029321096 (Och1)	409	4e-87	157/401 (39%)
			XP_029322852 (Hoc1)	394	6e-97	135/332 (41%)
			XP_029320974 (Och10)	404	2e-48	121/392 (31%)
			XP_029321741 (Och11)	414	9e-33	114/480 (24%)
			XP_029320442 (Och12)	426	2e-26	91/383 (24%)
Anp1/Mnn8, Van1, Mnn1	Anp1, Van1, Mnn1	Subunits of a Golgi α-1,6-mannosyltransferase complex (GT62)	XP_029322808 (Anp1)	425	0.0	265/411 (64%)
			XP_029321720 (Van1)	466	0.0	243/370 (66%)
scMnn9			XP_029319709 (Mnn9)	373	7e-153	216/337 (64%)
Mnn10-11	Mnn10-11	Subunits of a Golgi α-1,6-mannosyltransferase complex (GT34)	XP_029323124 (Mnn10)	361	6e-121	161/272 (59%)
			XP_029320133 (Mnn11)	456	2e-57	118/375 (31%)
	Bmt1-9	Bmt family. β-1,2-mannosyltransferase (GT91). β-mannosylation of phosphopeptidomannan	XP_029319361 (Bmt7)	654	2e-32	111/440 (25%)
Mnn4, Mnn14	Mnn4, Mnn41-Mnn47	Regulators of mannosylphosphorylation of N-linked mannans	XP_029321298 (Mnn4)	861	2e-34	121/428 (28%)
			XP_029321477 (Mnn40)	819	1e-30	108/360 (30%)
			XP_029321533 (Mnn41)	813	2e-26	72/245 (29%)
N- and O-glycosylation
Ktr1-7, Kre2, Yur1	Mnt1-3, Ktr2, Ktr4	ScKtr/CaMnt family of α-1,2-mannosyltransferases (GT15)	XP_029321535 (Ktr1)	403	2e-157	207/352 (59%)
			XP_029321527 (Kre2)	418	2e-137	178/318 (56%)
			XP_029321534 (Ktr3)	383	4e-140	192/378 (51%)
			XP_029319055 (Ktr4)	427	1e-127	179/379 (47%)
			XP_029320125 (Ktr2)	433	6e-141	204/391 (52%)
			XP_029319212 (Ktr5)	549	9e-129	203/459 (44%)
			XP_029321354 (Ktr10)	542	2e-121	172/339 (51%)
			XP_029321528 (Ktr11)	570	4e-117	163/319 (51%)
			XP_029320153 (Kre20)	376	1e-94	149/332 (45%)
			XP_029319031 (Yur1)	406	6e-95	148/356 (42%)
			XP_029320538 (Ktr40)	472	4e-122	177/372 (48%)
Mnn2, Mnn5	Mnn2/Mnn5, Mnn21-24, Mnn26	Mnn family of α-1,2-mannosyltransferases (GT71)	XP_029322095 (Mnn2)	663	5e-103	180/446 (40%)
			XP_029321742 (Mnn20)	726	7e-79	176/479 (37%)
			XP_029320973 (Mnn21)	635	1e-81	168/486 (35%)
			XP_029320150 (Mnn5)	585	7e-82	167/473 (35%)
			XP_029321479 (Mnn50)	665	1e-58	164/530 (31%)
			XP_029321480 (Mnn51)	676	1e-58	164/530 (31%)
			XP_029321481 (Mnn52)	676	3e-58	165/529 (31%)
			XP_029321854 (Mnn22)	560	2e-56	127/378 (34%)
			XP_029323032 (Mnn23)	619	6e-62	151/482 (31%)
			XP_029320586 (Mnn24)	620	7e-50	124/410 (30%)
			XP_029322472 (Mnn25)	597	2e-46	97/296 (33%)
			XP_029321159 (Mnn26)	488	1e-40	104/328 (32%)
Mnn1, Mnt2-4	Mnn1, Mnn12-15, Mnt4	Mnn1 family. α-1,3-Mannosyltransferases of Golgi complex (GT71)	XP_029322695 (Mnt3)	820	3e-38	125/425 (29%)
			XP_029322419 (Mnt4)	620	1e-46	152/541 (28%)
			XP_029322418 (Mnt4)	576	6e-46	144/513 (28%)
Pmr1	Pmr1	High affinity Ca2+/Mn2+ P-type ATPase required for transport into Golgi	XP_029321790 (Pmr1)	940	0.0	578/953 (61%)
Rot1	Rot1, C4_02240C_A	ER chaperone; involved in N- and O-linked glycosylation	XP_029322712 (Rot1)	422	3e-88	128/241 (53%)
1Classification of carbohydrate-active enzymes according to CAZy Database (http://www.cazy.org/).
2Proteins with yellow highlighting were identified by mass spectrometric analysis of purified cell walls.
