# Supplementary material for: Integrated post-genomic cell wall analysis reveals floating biofilm formation associated with high expression of flocculins in the pathogen Pichia kudriavzevii
Source: PLoS Pathog. 2023 May 17;19(5):e1011158. doi: 10.1371/journal.ppat.1011158 (PMC10228781; doi:10.1371/journal.ppat.1011158)
Supplement: S2 Table — (XLSX) [file ppat.1011158.s004.xlsx]

## Sheet: S2. GPI proteins
S2 Table. Putative GPI proteins identified in Pichia kudriavzevii using predictive bioinformatic pipeline.
NCBI RefSeq1 (Proposed name)	Description/homologs in Sc or Ca2	Size (aa)	GPI3
XP_029318912		365	Big-PI, PC
XP_029319762	ScSed1, CaPga48	110	Big-PI, PC
XP_029319821 (Nca3)	ScNca3	378	PC
XP_029319890 (Alp2)	CaYwp1/Hwp family	437	Big-PI, PC
XP_029319891 (Alp1)	CaYwp1/Hwp family	399	Big-PI, PC
XP_029320018	ScSrp1/Tip1 family protein	213	Big-PI, PC
XP_029320058 (Sps2)	Ecm33 family protein	431	Big-PI, PC
XP_029320092 (Dcw1)	Dfg5/Dcw1 family protein	449	Big-PI, PC
XP_029320457 (Toh1)	ScToh1	404	Big-PI, PC
XP_029320506		311	Big-PI, PC
XP_029320537		726	Big-PI, PC
XP_029320569 (Ecm33)	Ecm33 family protein	436	Big-PI, PC
XP_029321004		925	Big-PI, PC
XP_029321007 (Flo110)	ScFlo11-like flocculin. Probably N-terminal fragment	465	PC
XP_029321023	ScCwp2-like, Pir repeat	105	Big-PI, PC
XP_029321048 (Dfg5)	Dfg5/Dcw1 family protein	452	Big-PI, PC
XP_029321049 (Dfg51)	Dfg5/Dcw1 family protein	525	PC
XP_029321080 (Gas11)	Gas family protein	549	Big-PI, PC
XP_029321299 (Flo9)	ScFlo9-like flocculin	1689	Big-PI, PC
XP_029321306 (Sap93)	Aspartyl protease	722	PC
XP_029321380 (Pga31)	Pga29 family	210	Big-PI, PC
XP_029321381 (Pga29)	Pga29 family	210	Big-PI, PC
XP_029321529 (Ssr1)	ScCcw14/Ssr1-like. Contains CFEM domain.	223	Big-PI, PC
XP_029321604	Weak similarity to ScAfb1	236	PC
XP_029321721 (Apr10)	Aspartyl protease	476	PC
XP_029321971 (Gas5)	Gas family protein	473	Big-PI, PC
XP_029322143 (Flo111)	Structural similarity to ScFlo11	2111	Big-PI, PC
XP_029322485 (Sod6)	Cu-containing superoxide dismutase	267	Big-PI, PC
XP_029322537		496	Big-PI, PC
XP_029322645 (Gas3)	Gas family protein	518	Big-PI, PC
XP_029322697 (Crh1)	Crh1 family protein	497	Big-PI, PC
XP_029322763	YNL190w	203	Big-PI, PC
XP_029322875 (Flo11)	ScFlo11-like flocculin. Probably N-terminal fragment	343	PC
XP_029323142 (Alp3)	CaYwp1/Hwp family	583	Big-PI, PC
XP_029323281		528	PC
XP_029323484		731	Big-PI, PC
XP_029323605		57	Big-PI, PC
XP_029323633 (Sap90)	Aspartyl protease	678	Big-PI, PC
XP_029323634 (Sap10)	Aspartyl protease	446	PC
XP_029323637 (Sap9)	Aspartyl protease	562	Big-PI, PC
XP_029323668 (Sap91)	Aspartyl protease	578	PC
XP_029323683	CaPga59	76	Big-PI, PC
XP_029323704 (Plb1)	Phospholipase B (lysophospholipase)	677	PC
XP_029323714 (Cts2)	Chitinase (GH18)	511	PC
1Proteins with yellow highlighting were identified by mass spectrometric analysis of purified cell walls.
2Sc, S. cerevisiae; Ca, C. albicans.
3Big-PI, positive in Big-PI prediction; PC, Pattern and composition scanning positives.
