# Supplementary material for: Integrated post-genomic cell wall analysis reveals floating biofilm formation associated with high expression of flocculins in the pathogen Pichia kudriavzevii
Source: PLoS Pathog. 2023 May 17;19(5):e1011158. doi: 10.1371/journal.ppat.1011158 (PMC10228781; doi:10.1371/journal.ppat.1011158)
Supplement: S3 Table — (XLSX) [file ppat.1011158.s005.xlsx]

## Sheet: S3. ASL proteins
S3 Table. Predicted ASL proteins in Pichia kudriavzevii.
NCBI RefSeq1 (Proposed name)	Description/homologs in Sc or Ca2	Size (aa)	Comments
XP_029320968 (Pir1)	Pir1, Hsp150/Pir2, Pir3, Cis3/Pir4, Pir5	382	7 Pir repeats; probably starts at Met37
XP_029320685 (Pir2)		493	13 Pir repeats
XP_029322072 (Pir3)		322	6 Pir repeats
XP_029323937 (Pir4)		347	2 Pir repeats
XP_029320780 (Pir5)		275	2 Pir repeats
XP_029322853 (Tos1)	Tos1	451
XP_029321946 (Scw4)	Scw4, Scw10-11, Bgl2	394
XP_029319511 (Scw10)		380
XP_029320357 (Scw11)		670
XP_029320906 (Bgl2)		309
XP_029322839 (Sun4)	Sun4, Sim1, Nca3, Uth1	400
1Proteins with yellow highlighting were identified by mass spectrometric analysis of purified cell walls.
2Sc, S. cerevisiae; Ca, C. albicans.
