# Supplementary material for: Integrated post-genomic cell wall analysis reveals floating biofilm formation associated with high expression of flocculins in the pathogen Pichia kudriavzevii
Source: PLoS Pathog. 2023 May 17;19(5):e1011158. doi: 10.1371/journal.ppat.1011158 (PMC10228781; doi:10.1371/journal.ppat.1011158)
Supplement: S4 Table — (XLSX) [file ppat.1011158.s006.xlsx]

## Sheet: S4. Proteomic analysis
S4 Table. MS/MS identification of cell wall proteins in Pichia kudriavzevii reference strain CBS573.
C. krusei proposed name (ORF number)	aa before	Peptide sequence	aa after	Peptide mass (m/z)	Exponential phase				Biofilm
					Sample A		Sample B		Sample A		Sample B
					Score1	#2	Score	#	Score	#	Score	#
Core proteome
Proteins involved in β-1,3-glucan processing
Gas1 (XP_029321081)	K	GVAYQQNTAGLDTDAK	Y	1650.79	115	24	92	15	110	21	106	16
	K	YVDPLADEESCK	R	1424.61	55	4	46	8	81	15	72	5
	K	YVDPLADEESCKR	D	1580.71	72	13	76	19	72	29	81	23
	R	DIPYLTELHTNTIR	V	1684.88	76	10	93	8	93	29	98	12
	R	YTSVIDMMQK	Y	1214.57	61	13	62	14	65	26	77	20
	R	DIPVGYSANDDSNTR	V	1622.72	86	17	80	15	85	18	88	23
	R	VQSADYFACGDDDIK	A	1702.72	84	6	79	11	61	20	78	19
	K	ESGYEAR	T	810.352					49	3	43	4
	K	VSTMADFNYLK	S	1287.61					42	3	71	4
	K	SELGSISPTYAK	A	1251.63					58	2	55	2
	K	KGTYGSYSFCNPK	E	1507.67	50	6	52	8	46	17	48	14
	K	GTYGSYSFCNPK	E	1379.58	29	1	69	4	87	9	81	11
	K	EKLAYVLNK	Y	1076.62	39	3	58	6	32	4	62	5
	K	LAYVLNK	Y	819.485	48	8	48	29	49	12	49	11
	K	YYQDQDK	N	958.405					25	1	20	2
	K	YYQDQDKNK	S	1200.54			17	1	55	2	34	2
	K	SACDFSGSATIVK	S	1341.63							27	1
Gas11 (XP_029321080)	R	DLPYLTALNTNVLR	V	1601.88					78	6	81	8
	R	VYALDTESNHDACMSLFK	D	2099.93	106	9	94	9	67	17	133	19
	K	DAGIYIIADLAEPTLAITSTSPDWDLELYNR	Y	3435.7					91	4	121	10
	R	DIPVGYSANDDAHTR	V	1629.74	83	34	69	9	108	16	112	26
	R	VDSADYFACGDDDIK	A	1689.68	76	10	88	20	68	23	79	16
	R	VDSADYFACGDDDIKADFYGINMYEWCGNSNFK	E	3886.58							71	3
	K	YWMAATSLPPTPNEAVCDCMSK	S	2528.08							21	2
	K	ESGYEDR	T	854.337	15	1			50	2	29	2
	K	SLSCVVVDDVNEDDYEDLFSYICGQIDCDGINGNGK	K	4084.71					109	4	60	6
	K	KGTYGAYSFCSSK	D	1454.65	43	9	48	10	37	9	48	9
	K	GTYGAYSFCSSK	D	1326.56	64	6	71	26	67	18	67	8
	K	LSFVLDLYYK	A	1259.68					44	3	63	5
Non-unique Gas1/Gas11	K	ADFYGINMYEWCGNSNFK	E	2214.91	59	2	49	3	95	19	93	27
Gas3 (XP_029322645)	K	YNMTSDVLTNPEVCAR	D	1868.84	30	1	28	2	36	1	61	4
	R	DATLIQNLGVNTIR	I	1526.84	56	2	74	2	83	9	87	11
	R	DDPESSYNAWYMSR	V	1719.69	87	3	79	2	90	8	93	8
	R	SYSNVIGFFIGNEVINDEK	S	2144.04			17	1	98	6	102	3
	K	SADLDPPYLR	A	1145.57	61	13	38	12	42	16	53	12
	K	NRYNEDNESR	E	1295.55					26	2
	R	YNEDNESR	E	1025.4					48	4
	R	EIFVGYSAADVVSLR	M	1624.85					64	5	47	5
	K	SNIPNISDSDVVDYKPK	K	1889.93					25	1	40	3
	K	ANKDTQYMIDHGVEVAHK	G	2070.97							41	1
	K	DTQYMIDHGVEVAHK	G	1741.81	45	8	44	4	66	14	64	11
	K	GQFVNVDK	Y	905.461	31	5	16	1	33	5	39	7
Gas5 (XP_029321971)	K	DNAFYVGNTDER	F	1399.6	50	7	50	15	67	10	48	6
	R	DIPYFQDLGLNAIR	V	1633.85	27	1	60	2	80	4	87	6
	R	AIPVGYSAADVSEVR	L	1532.78	77	5	76	10	81	10	87	9
	R	LPLAHYLNCGDNDDER	I	1900.83	64	5	44	4	70	7	42	5
	R	IDILGVNDYSWCGHSSFVVSGYK	E	2602.22					32	2	39	2
	K	VADYSGYSIPIFLSEFGCNK	V	2266.06	51	1	48	1	104	5	97	6
	K	YGLVEVDTNTDDVTL	L	1667.79	68	8	63	10	93	12	67	13
	K	LGDYNNLK	N	935.471	36	3	14	2	42	7	45	8
Crh1 (XP_029322697)	K	QASEHYIPYR	T	1262.6	75	28	76	46	61	26	60	18
	R	TPSEIFYGDDGLTLTLSK	R	1955.97	69	7	66	8	140	23	157	28
	R	YDNPSLVSDFYIMFGK	V	1894.88			50	1	93	9	87	7
	K	SASGQGIVSSFYLQSDDKDEIDFEWLGGDGTQMQSNFFSK	D	4419.98							39	3
	K	SASGQGIVSSFYLQSDDK	D	1887.89			34	1
	K	GDTTTYDR	G	927.394	41	7	34	4	47	1	47	6
	K	GDTTTYDRGEYHNMADPR	A	2097.88	50	11	43	15	35	8	38	7
	R	GEYHNMADPR	A	1188.5	35	15	40	8	44	9	36	15
	R	TLSSDSSQGYPQTPMR	L	1753.79	116	74	119	61	32	123	105	30
	R	LFFGIWAGGDPSNQPGTIEWAGGETDYSDAPFSMHIK	N	3997.82							106	14
	K	NLVVSDYSTGSSYSYSGTSGSWESIDCK	D	3035.3	128	13	165	13	112	23	179	27
	K	NLVVSDYSTGSSYSYSGTSGSWESIDCKDGSVNGR	E	3721.59							65	1
	K	DGSVNGR	E	704.305					44	2
Utr2 (XP_029320655)	K	CDADNKCPEEYPCCSNDGACGTGSYCLGPCDPR	Y	3841.4	31	3	33	5	34	5	57	11
	K	CPEEYPCCSNDGACGTGSYCLGPCDPR	Y	3138.13	81	9	57	10	55	10	83	11
	R	YSFNSTSCMPAPICK	A	1761.75	36	1	57	2	64	4	56	4
	K	AGTFTPR	K	748.387					39	11	44	19
	K	STGGVISSNFYIWYGNVK	M	1990.97					65	5	72	6
	K	DDTWNSTSNKYEYPQTPTR	V	2301.99							75	1
	K	YEYPQTPTR	V	1153.54	50	4	48	4	58	10	47	6
	R	VQLSIWPGGAADSPEGTR	E	1839.91	55	4	106	10	106	17	106	16
	R	YDGKGYDEENVIISDK	G	1843.84	55	3	77	8	43	9	64	15
	K	GYDEENVIISDK	G	1380.64	85	15			100	21	100	29
	K	GYDEENVIISDKGTVIK	D	1878.96	29	3	94	26	32	2	67	7
	R	TGFNTGEDQNDNSSSK	S	1699.68					94	2	29	1
	R	VKSDNSEINGNSLGFPHSGAGINYAFLGTSGQTQALDYDESEGTLK	G	4790.21							81	13
Scw4 (XP_029321946)	K	GLTYSPYNSDGTCK	D	1561.67	72	33	66	14	78	10	78	14
	K	GLTYSPYNSDGTCKDLESVK	S	2233.02	35	6	57	7	29	3	35	8
	K	LADYSLIR	L	949.523	53	8	49	10	43	12	54	7
	R	LYGVDCNQVENVLQAK	K	1848.9	140	14	136	11	140	15	118	16
	R	VWSACGGK	D	863.396					32	4	37	10
	K	DVLCTESGWPHAGDNNGVAVASK	D	2383.08	57	4	36	3	39	9	63	10
	K	SIQTTCGDDTIVFTAFDDLWK	Q	2432.12			86	6	126	5	123	5
	K	DVQAAAIK	S	814.453	20	1			22	1	25	5
	K	NCEQYWGIY	-	1231.5					61	5	55	3
Scw10 (XP_029319511)	K	SLEEVQSDFAQLPYFPIIR	V	2251.15					63	2
	K	SEQETAIQSIR	D	1260.63	32	2			35	1	32	1
	K	FIQDTITQMESLCGK	D	1769.82	46	1	43	1	70	1	103	2
	K	DVLITESGWPTQGTAYGTCQPGK	S	2465.15	19	1	55	1	42	1	26	3
	K	VIFFTAFNDLWK	Q	1499.78					28	1	28	1
Scw11 (XP_029320357)	K	APYSIVYSPYNNDNSCK	S	1990.88	21	2	20	1			16	1
	K	SYTTVYTDLK	L	1189.59	25	1	19	1	32	1	41	1
	R	IYGNDCNYLTTVLNVANK	L	2070.99					36	1	46	2
	K	LNAAGYSGK	I	879.439					50	1
Bgl2 (XP_029320906)	K	TYLPTISK	S	921.515	30	2			26	2	27	3
	R	GDLTGEQLASLIK	E	1343.72	31	1			62	1	50	1
	K	YTQDYLEDFDTLK	S	1649.74	48	1	38	1	80	2	56	1
	K	ELLADIK	D	800.46					48	1	29	1
Sun4 (XP_029322839)	K	DTTHLCEWGIDAAR	V	1643.74	36	5	28	1			27	2
	R	VVSEIDQSVAICR	T	1474.75	91	8	106	21	68	3	55	2
	K	TQWPSSQPGNGVSVGGLYCK	D	2121.98	42	3	46	4			43	3
	R	DAANFNVK	I	877.431	25	1			20	1	16	1
	K	IVAYDDNSVVNGECVYENGSYNGNGQDGCTVAVTSGK	A	3914.64	24	3	26	4
Nca3 (XP_029319821)	K	TQWPSNQPSDGR	S	1371.62	47	4	25	2	63	4	68	3
	R	SVGGLLCK	D	832.448	49	5	46	6	46	4	55	3
	R	SVGGLLCKDGYLYK	S	1571.8							21	1
	K	SNSDFDSLCEEDVQTGNVVSELSEVVSLCR	T	3373.49					75	3	69	1
	R	TDYPGSENMVVPTELEGGSTLPLSVVNEDNYFEWQGK	K	4100.87					79	1	20	1
	K	KTSAQYYVNNAGVSK	E	1628.82	21	2			42	8
	K	TSAQYYVNNAGVSK	E	1500.72	69	11	42	2			45	5
	K	EDGCIWGTAGSGVGNWAPLVIGSGYTNGLTYLSLIPNPNNNSPANYNVK	I	5122.43					15	2
	K	IEAASGGSINGECK	Y	1391.64	66	7	41	6	85	6	62	7
GPI protein with putative roles in β-1,6-glucan synthesis or CWP incorporation
Ecm33 (XP_029320569)	K	SAFTATAQSDLDR	L	1381.65	60	8	96	8	52	4	50	3
	R	LTGCEGIQGDVIITGDLGSASIANVK	A	2587.31			31	4	189	25	189	37
	K	SVQGAVVLK	G	899.544	62	20	59	19	59	37	43	32
	K	GDFDNCTMSSLT	T	1401.57	66	7	70	11	70	10	80	11
	R	GAFDLETTGYADCDPFK	K	1905.81	107	7	98	6	137	63	105	18
	R	GAFDLETTGYADCDPFKK	L	2033.9	137	23	110	23			126	46
	K	LSKNGGIQGSYK	C	1251.65	77	7	54	7	97	18	77	22
	K	NGGIQGSYK	C	922.451	71	37	64	36	68	31	68	39
	K	SKPVSSSSSSESSTK	T	1483.7					28	1
Other GPI cell wall proteins
Pga29 (XP_029321381)	K	SDNSEINGNSLGFPHSGAGINYAFLGTSGQTQALDYDESEGTLK	G	4561.05					105	16	130	14
	K	GSETGSFPQVLGVSGHFVDLGVLDPNGK	W	2812.41			54	3	121	14	145	17
	K	NTGDPYNYSSR	S	1272.54	66	90	77	77	70	33	75	33
	R	SYQLVHYK	A	1036.53	53	9	52	16	54	26	52	26
	K	ADAPEGCLSLTLVK	D	1472.75	102	7	83	6	102	19	80	27
Pga31 (XP_029321380)	K	NTGDPYDYSSR	S	1273.52	66	89	77	77	68	19	60	21
	R	SYQLVYYTEDAPEGCLSLTLVK	D	2548.24	77	14	114	20	115	35	92	32
Non-unique Pga29/Pga31	K	WSFEGNTLQFNGTADNFYACK	N	2470.07			24	1	38	3	59	8
Ssr1 (XP_029321529)	K	ASSQCNQLNEINCVCSNEASSIQSCLQSK	C	3315.42	188	46	204	45	173	81	201	96
	K	CPNGNADTAYTSFK	N	1544.66	126	67	129	104	125	62	133	77
	K	CPNGNADTAYTSFKNVCK	E	2047.86							24	3
Toh1 (XP_029320457)	K	WSSPADLLQFENLGYSGYYYPVTK	I	2797.32					68	2
	R	GPMNLKK	F	786.447					24	2	15	1
	K	EFAIASDIK	C	992.517	24	2	29	3	39	2	27	2
	K	CDGVEDCGAYR	T	1300.48					20	1	40	3
	R	TDGQAYHGFYGVNK	M	1555.71	28	3	24	2	21	1	35	4
	K	TDGYDMPAIWLLNAQILR	T	2089.06					78	3	92	3
	K	EFAIASDIKCDGVEDCGAYR	T	2274.98							93	1
Other ASL cell wall proteins
Pir1 (XP_029320968)	K	GILTDAK	G	716.407	42	17	37	3	38	8	57	8
	K	GILTDAKGR	I	929.529							47	5
	R	IGSIVANQQFQFDGPPPQAGAIYAAGWSVTADGNLAIGDK	D	4044.01							56	4
	K	DIFFQCLSGNFYNLYDEHIGSQCEEVYLK	V	3587.59					49	2	57	6
Pir2 (XP_029320685)	K	ETAAPVTQIGDGQIQATTK	T	1927.98					27	1	55	2
	R	IGSIVANQQFQFDGPPPQAGAIYAAGWSIK	D	3130.6	73	4	99	7	199	50	196	82
	R	IGSIVANQQFQFDGPPPQAGAIYAAGWSIKDGK	L	3430.73					57	3	163	11
	K	LAIGNSTTFYQCLSGNFYNLYAEHIGSK	C	3167.5					100	14	115	18
	K	CEPVELDIVELVDC	-	1688.76	62	9	52	12	91	7	89	12
Pir3 (XP_029322072)	K	GILTDSK	G	732.402	38	3	21	1	57	5	57	7
	K	GILTDSKGR	I	945.523							47	6
	R	IGSIVANQQFQFDGPPPQAGAIYAAGWSVTADGNLAIGEK	D	4058.01					100	8	129	18
	K	DIFYQCLSGNFYNLYDEHIGSQCEEVYLK	V	3603.62			50	1	87	13	103	28
Non-unique Pir1/Pir3	K	TEAPVITQIGDGQIQATTATPK	T	2239.16			18	1	20	1	25	1
	K	NPDALSMVLNK	G	1200.62	81	13	84	16	77	16	89	13
	K	VVDLVDC	-	818.384					38	7	40	3
Pir5 (XP_029320780)	R	DLAAQIQDGQVQK	T	1412.73	68	25	78	42	62	14	71	23
	K	TVSSATATPSSSECPNAPVANK	A	2175							34	1
	K	TKNDLAITLENGVLK	D	1627.91	118	50	125	114	82	82	129	157
	K	NDLAITLENGVLK	D	1398.77	76	15	73	16	87	27	82	26
	K	NDLAITLENGVLKDSHDR	I	2010	21	1	57	3	52	1	100	14
	K	DSHDRIGSIVSNR	Q	1454.72							45	3
	R	IGSIVSNR	Q	844.477	70	90	69	118	60	24	70	16
	R	QFQFDGPTPQAGAIYAAGWSIK	N	2352.15	134	28	157	41	168	40	179	39
	K	NGHLVLGDDEIFWQCLSGDFYNLYDEAIGAQCTPIHLNVIDLVDC	-	5209.41					113	6	20	3
Tos1 (XP_029322853)	R	DGIPAYHGFGGQNK	I	1459.69	40	5	42	6	31	2	37	3
	K	IFVFEFQMPK	A	1284.65	31	2	47	2	55	4	47	5
	K	ATDDATFNYDMPAIWLLNAK	I	2269.08			18	1	86	5	87	3
	K	EFMIFSGSSCDASGGDCGYYR	D	2364.91	33	1	48	3	47	2	39	1
	K	LISHLHDGQGTGSSDYIPR	P	2051.99							15	2
GPI Adhesins
Flo9 (XP_029321299)	R	NVWSITENGVGATIAMN	N	1789.91	51	7	74	13	63	5	115	23
	K	GFYYAQTSGIYTVK	V	1596.78	84	26	82	24	78	48	81	56
	K	GFYYAQTSGIYTVKVNEMNDGGFIWLGK	G	3159.5			30	1
	K	VNEMNDGGFIWLGK	G	1578.75	117	29	121	31	121	52	108	48
	K	GAFDPCSQASESNTYDDVLLGVR	S	2500.12	136	25	166	24	53	152	169	49
	R	SDDAHSSYVFLEAGVYYPIR	V	2288.07					31	2	50	16
	K	TSGLHVFK	I	887.486	43	29	43	44	43	39	46	35
	K	NVNDGAMVWFGNNDAFACCQPDDIPYDSQNGALFFTTGDDVTAYVHFDAGK	Y	5647.4							66	7
Flo90 (XP_029321005)	K	VDDGAMVFIGNSAYDCCQPGSIPFGK	A	2804.23	25	1	26	2	115	21	127	27
	K	ADEAAMFSYK	E	1131.49	52	10	68	11	83	30	69	16
	K	EWNTPSSESISWVYLEAHSYYPIK	I	2885.35					76	5	142	11
	K	SINIVVK	S	771.485					21	2	19	1
Flo90 N-term part (XP_029321006)	K	SAFYESEYK	A	1122.49	53	2	31	1	21	1	20	1
	R	DTSNYALEYTGYFK	G	1670.75	86	4	66	4	83	18	83	16
Flo92 (XP_029323952)	M	IWLGTGGFDCCNPQMSQLGSPSNAVLFATK	S	3255.52					75	2	106	4
	K	SEQDVQK	S	832.393	46	7	53	7	47	10	53	19
	K	SEQDVQKSYVYLEGGNLYPIR	I	2458.19
	K	SYVYLEGGNLYPIR	I	1642.83	96	24	101	30	96	35	95	22
	R	IAYINAVSDSALSFNIVTPSGSNADLSSLVYQLDGATAGMQCTK	V	4549.2							68	6
	K	TEDIVYVYR	S	1156.58	57	6	36	6			33	1
	K	HVPAESCVPLR	T	1263.64	24	1					30	4
	K	TTNAAGVTSTYVVVEK	H	1638.85	91	2	92	2
	K	HVPNPTCAK	T	1022.5	47	12	43	2	30	5	31	7
	R	HQYVTVETPGSR	C	1372.67	75	31	60	10	59	10	56	14
Flo10 (XP_029322636)	K	LTEDLMK	K						30	2	33	1
	R	LIFAGDEEK	V	1020.51					42	3	34	2
	K	DDWSNWIVSVEDEQEGFCA	-	2284.92					49	1
	K	VTGYAYLTEGYYYPVR	V	1913.93							33	1
Flo110 (XP_029321007)	K	LDNGLYEATIYFEGDDCSQFDGASEIK	L	3056.32			26	2	165	29	159	38
	K	LIGVSPTVVIWSHNDPANK	G	2047.07	122	18	122	19	136	25	152	31
	K	LIGVSPTVVIWSHNDPANKGQESINGCK	W	3020.5	61	24	105	12	36	4	150	48
	K	GQESINGCK	W	992.423			60	23	49	9	60	25
	K	WNTVFDFQASYDEANDR	W	2076.88	51	2	49	5	104	38	100	37
	K	WNTVFDFQASYDEANDRWCMNNGQIQYDWVASANK	N	4243.79							44	6
	R	WCMNNGQIQYDWVASANK	N	2184.93	105	18	128	13	133	63	130	56
Flo111 (XP_029322143)	K	LDGVQPNVVLWSHNNPANK	G	2101.07	52	3	69	5	68	2	91	4
	K	GIDSVNGCHWVAPFSFQASYDSQNNR	W	2956.29	27	1	35	2	34	2	44	2
	R	WCMNGGSQIQYDWTNK	N	1987.82	68	4	47	4	23	1	72	4
Hydrolytic enzymes
Sap9 (XP_029323637)	R	YTYENLPLR	L	1167.59	53	3	51	4	54	7	52	2
	K	NANILFGAIDHSK	Y	1398.72					49	6	58	3
	K	HTCYSVYLDEADSK	N	1686.72			20	2	30	5	60	9
	K	YTGNIVALPIVNSLK	S	1600.92					45	6	53	5
	K	AIYNLVDAQYSQSIGYYVVK	C	2293.19							87	6
	K	NYDTAIQLDVTLNSVTLIDSK	S	2322.18							27	1
	K	TEATLGNGAAAALLDTGTTLTYVPTNLLK	A	2890.51					70	3	31	1
	K	SKTEATLGNGAAAALLDTGTTLTYVPTNLLK	A	3105.64							33	2
Sap90 (XP_029323633)	K	LVNDGIINR	A	1012.57	46	6	54	2	40	3	64	3
	R	GTWGQDTVNIGSIEIR	N	1744.88	29	1	52	1	71	1	75	1
	K	STNQIDCSEYGTFDPSK	S	1947.82	55	5	41	5	40	2	69	2
	K	NLDLIINEIPSAK	Q	1438.81	46	1			58	1	58	1
	R	AAYSVYLDDSSNSEILFGAIDHSK	Y	2601.22					40	1
Apr10 (XP_029321721)	R	DNSGLLFFGETK	E	1326.65	46	1	39	1	67	3	82	1
	K	FTICIGEYESER	D	1502.67					49	5	39	4
	R	IGLLDSGTTSLILSTSDATK	I	1992.07	45	1	28	1	125	7	98	4
	K	IDSVYVNDYQITFDSLK	I	2018.99	39	1			64	6	63	5
Plb1 (XP_029323704)	R	ADGISDEEFEWIQQK	D	1793.81	49	1	59	2	89	4	127	2
	R	RADGISDEEFEWIQQK	D	1949.89					42	9	59	6
	K	DELTFDHLR	T	1144.55	41	3	45	3	63	14	83	8
	R	IGLAFSGGGYR	A	1096.57	40	3	39	5	57	13	59	12
	K	TLDDQIDEK	R	1075.5					67	5	67	3
	K	TLDDQIDEKR	D	1231.6	51	1	63	1	68	7	69	14
	R	GLSHQFFPGLEDFGASMTFTSLR	N	2544.2							48	3
	R	NWDVFTEHVIPFPIVVADGR	A	2310.17					58	9	82	20
	K	ENDIAPWFPNPFYNSPWGSAK	N	2436.11					97	3	65	2
	K	NMISDHDLNLVDGGEDNQNVPLSPLLVEDR	G	3317.56	33	1	34	1	54	5	138	5
	K	LSYDDDEK	L	983.409					60	3	42	7
	K	CIGCAILQR	S	1089.54	54	5	49	7	59	12	60	5
	R	QGVPIGDECK	A	1101.51	37	2			77	8	62	9
Plb3 (XP_029323013)	R	AGIEISPFCAK	C	1191.59			14	1	34	1	38	2
	R	SNYLISQDEYSYISAR	K	1907.88			21	1	22	1
	R	ALFNGAGEIMALDSR	T	1564.76					20	1	85	2
	K	LIDGGYSEVIPLDPVLVPSR	E	2138.17					30	1	54	3
1Highest Mascot and 2number of MS/MS identified spectra for the peptide in the sample.
