# Supplementary material for: Integrated post-genomic cell wall analysis reveals floating biofilm formation associated with high expression of flocculins in the pathogen Pichia kudriavzevii
Source: PLoS Pathog. 2023 May 17;19(5):e1011158. doi: 10.1371/journal.ppat.1011158 (PMC10228781; doi:10.1371/journal.ppat.1011158)
Supplement: S5 Table — (XLSX) [file ppat.1011158.s007.xlsx]

## Sheet: S5. MSMS semiquant. analysis
Supplementary Table S5. Protein quantitation by MS/MS spectral counts.
Protein	Log phase (L)		Biofilm (B)		Ratio B/L	Normalized Ratio B/L1
	Mean	SD	Mean	SD		Ratio	p-value
Core proteome
Proteins involved in β-1,3-glucan processing
Gas1	122	24.0416	195	24.0416	1.59836	1.2055	0.0934999
Gas11	71.5	3.53553	108	8.48528	1.51049	1.13923	0.0302802
Gas5	37	9.89949	56	1.41421	1.51351	1.14151	0.115082
Gas3	28	5.65685	68	4.24264	2.42857	1.83166	0.0152681
Crh1	157	0	145	15.5563	0.923567	0.696565	0.389216
Utr2	53.5	16.2635	114	16.9706	2.13084	1.6071	0.0678785
Scw4	59.5	12.0208	71	9.89949	1.19328	0.899984	0.405945
Scw10	3	1.41421	7	1.41421	2.33333	1.75983	0.105573
Scw11	2.5	0.707107	3.5	0.707107	1.4	1.0559	0.292893
Bgl2	2.5	2.12132	6	0	2.4	1.81011	0.144814
Sun4	25	7.07107	6	2.82843	0.24	0.181011	0.0717893
Nca3	22.5	9.19239	24.5	4.94975	1.08889	0.821253	0.811856
GPI protein with putative roles in β-1,6-glucan synthesis or CWP incorporation
Ecm33	111.5	3.53553	198.5	13.435	1.78027	1.3427	0.0125106
Other GPI cell wall proteins
Pga29	104	2.82843	112.5	6.36396	1.08173	0.815854	0.226473
Pga31	100	4.24264	53.5	0.707107	0.535	0.403503	0.00425069
Ssr1	131	25.4558	156.5	19.0919	1.19466	0.901024	0.374645
Toh1	5	0	12.5	2.12132	2.5	1.88553	0.0377496
Other ASL cell wall proteins
Pir1	10	9.89949	16.5	9.19239	1.65	1.24445	0.566426
Pir2	16	4.24264	100	35.3553	6.25	4.71382	0.0793104
Pir3	2.5	0.707107	56	42.4264	22.4	16.8943	0.216511
Pir5	271.5	88.3883	238	62.2254	0.876611	0.66115	0.703977
Tos1	10	2.82843	13.5	0.707107	1.35	1.01819	0.23165
Total core proteome peptides	1365.5		1810.5		1.33	1
GPI adhesins
Flo9	126.5	14.8492	216.5	24.7487	1.71146	1.2908	0.0477657
Flo90	17.5	0.707107	77.5	0.707107	4.42857	3.34008	0.00013886
Flo92	68	21.2132	69.5	10.6066	1.02206	0.770849	0.936881
Flo10	0		5	1.41421
Flo110	68	8.48528	204.5	51.6188	3.00735	2.26818	0.0662232
Flo111	9.5	2.12132	7.5	3.53553	0.789474	0.59543	0.563564
Hydrolytic enzymes
Sap9	4.5	2.12132	28.5	0.707107	6.33333	4.77667	0.00431222
Sap90	10.5	3.53553	7.5	0.707107	0.714286	0.538723	0.360398
Apr10	2.5	0.707107	17.5	4.94975	7	5.27948	0.0513167
Plb1	17.5	2.12132	94.5	3.53553	5.4	4.07274	0.00143056
Plb3	1	1.41421	5.5	2.12132	5.5	4.14816	0.129937
Total CW proteome	1691		2544.5		1.50473
1Normalized to core proteome peptides. Proteins showing >2-fold difference and statistical significance (p < 0.05) are indicated in bold.
